# Supplementary material for: Design, Synthesis, Physicochemical Properties, and Biological Activity of Thymidine Compounds Attached to 5,8-Quinolinedione Derivatives as Potent DT-Diaphorase Substrates
Source: Int J Mol Sci. 2024 Oct 18;25(20):11211. doi: 10.3390/ijms252011211 (PMC11508761; doi:10.3390/ijms252011211)
Supplement: Supplementary file 1 [file ijms-25-11211-s001.zip]

Archive with 1 entries (1 files):
- ijms-3235102-supplementary.pdf
